# Supplementary material for: CRISPR/Transposon gene integration (CRITGI) can manage gene expression in a retrotransposon-dependent manner
Source: Sci Rep. 2019 Oct 25;9:15300. doi: 10.1038/s41598-019-51891-6 (PMC6814769; doi:10.1038/s41598-019-51891-6)
Supplement: Supplementary file 2 — Table S1 [file 41598_2019_51891_MOESM2_ESM.xlsx]

## Sheet: Sheet1
	Table S1
	Yeast strains, plasmids and primers used in this study
	Strain name	Genotypes					Reference
	BY4742	MATa his3∆ leu2∆1 met15∆0 ura3∆0					42
	gcn4∆	MATa his3∆ leu2∆1 met15∆0 ura3∆0 gcn4D:: kan					43
	gcn5∆	MATa his3∆ leu2∆1 met15∆0 ura3∆0 gcn5D:: kan					43
	HMY1448	MATa his3∆ leu2∆1 met15∆0 ura3∆0 27 copies of PHM661 on Ty1 loci +[PHM663]					This study
	HMY1459	MATa his3∆ leu2∆1 met15∆0 ura3∆0 26 copies of PHM688 on Ty1 loci +[PHM663]					This study
	HMY1466	MATa his3∆ leu2∆1 met15∆0 ura3∆0 various copies of PHM757 on Ty1 loci PHM661 on Ty1 loci +[PHM664]					This study
	HMY1476	MATa his3∆ leu2∆1 met15∆0 ura3∆0 10 copies of PHM820 on Ty1 loci PHM688 on Ty1 loci +[PHM664]					This study
	HMY1491	MATa his3∆ leu2∆1 met15∆0 ura3∆0 gcn4∆:: kan 24 copies of PHM820 on Ty1 loci +[PHM664]					This study
	HMY1492	MATa his3∆ leu2∆1 met15∆0 ura3∆0 gcn5∆:: kan 32 copies of PHM820 on Ty1 loci +[PHM664]					This study
	HMY1494	MATa his3∆ leu2∆1 met15∆0 ura3∆0 either 1, 3, 6 and 13 copies of PHM820 on Ty1 loci + [PHM664]					This study
	HMY1496	MATa his3∆ leu2∆1 met15∆0 ura3∆0 28 copies of PHM829 on Ty1 loci PHM688 on Ty1 loci +[PHM664]					This study
	HMY1500	MATa his3∆ leu2∆1 met15∆0 ura3∆0 4 copies of PHM821 on Ty1 loci +[PHM664]					This study
	HMY1502	MATa his3∆ leu2∆1 met15∆0 ura3∆0 trp1::ura3 (NAT)::1 copy of PHM830 (URA3)					This study
	HMY1504	MATa his3∆ leu2∆1 met15∆0 ura3∆0 8 copies of PHM833 in Ty1 loci +[PHM664]					This study
	Plasmid	Genotypes					Reference
	PHM11	FLAG-HHT1 in pUC18					This study
	PHM422	HHT1 promoter: HHT1-G linker-FLAG-Venus-HHT1 terminator in YCP33					This study
	PHM661 (pTy1)	Ty1 HR sequence in YIplac128					This study
	PHM663	Ty1 gRNA #3 in pML104					This study
	PHM664	Ty1 gRNA #4 in pML104					This study
	PHM688	Ty1 HR sequence in pRS403					This study
	PHM740	Short Ty1 HR sequence for gRNA #4 in pRS403					This study
	PHM745	TDH3 promoter + short Ty1 HR sequence for gRNA #4 in pRS403					This study
	PHM757 (pTy1-H3)	TDH3 promoter: Flag-HHT1 + short Ty1 HR sequence for gRNA #4 in pRS403					This study
	PHM760	Short Ty1 HR sequence for gRNA #4 in pRS405					This study
	PHM765	HHF1 + GAL1/10 prpmoter +HHT1-G linker FLAG-BFP + short Ty1 HR sequence for gRNA #4 in pRS403					This study
	PHM766	HHF1 + GAL1/10 prpmoter +HHT1-G linker FLAG-splited C terminus of Venus + short Ty1 HR sequence for gRNA #4 in pRS403					This study
	PHM767	HHF1 + GAL1/10 prpmoter +HHT1-G linker FLAG-FLAG-splited N terminus of Venus + short Ty1 HR sequence for gRNA #4 in pRS403					This study
	PHM797	Psyn promoter : DpaA + Tguo1 terminator + short Ty1 HR sequence for gRNA #4 in pRS405					This study
	PHM820 (pTy1-V)	Synthetic promoter (Psyn): Flag-Venus- synthetic terminator (Tguo1) + short Ty1 HR sequence for gRNA #4 in pRS405					This study
	PHM821 (pTy1-H3-V)	short Ty1 HR sequence for gRNA #4+Synthetic promoter (Psyn): Flag-HHT1- synthetic terminator (Tguo1) + Synthetic promoter (Psyn): Flag-Venus- synthetic terminator (Tguo1) + in pRS405					This study
	PHM829 (pTy1-H3 ∆p)	Flag-HHT1 + short Ty1 HR sequence for gRNA #4 in pRS403					This study
	PHM830	TDH3 promoter::FLAG-HHT1 in YIplac211					This study
	PHM833 (pTy1-Pd)	Synthetic promoter (Psyn): PDC1- synthetic terminator (Tguo1) + short Ty1 HR sequence for gRNA #4 in pRS405					This study
	pML104	Expression vector (Cas9 and guide RNA (gRNA))					49
	Primers	Target gene	Sequence					Reference
	HMP1322	Xba I site + FLAG amplification; forward primer	5'-atgtctagaATGgactacaaggacgatgac-3'					This study
	HMP80	FLAG-HHT1 amplification; reverse primer	5'-atcggagctcCTATGATCTTTCACCTCTTAATCTTCTAGC-3'					This study
	HMP1192	CRISPR for TY1 sequence #3; forward primer	5'-gatcGACGTCTTAGAACGGTCTGA-3'					This study
	HMP1193	CRISPR for TY1 sequence #3; reverse primer	5'-TCAGACCGTTCTAAGACGTC-3'					This study
	HMP1194	CRISPR for TY1 sequence #4; forward primer	5'-gatcGACCTACATACTGACATATT-3'					This study
	HMP1195	CRISPR for TY1 sequence #4; reverse primer	5'-AATATGTCAGTATGTAGGTC-3'					This study
	HMP1196	Ty1 HR sequene cloning; forward primer (Bam HI site)	5'-atgggatccTTCAGGAGCATCACGAACCCT-3'					This study
	HMP1197	Ty1 HR sequene cloning; reverse primer (Hind III site)	5'-atgaagcttTATGGAGAGTTCTGTTAGTAT-3'					This study
	HMP1199	Confirmation of correct integration in Ty1 locus; forward primer	5'-AACTCCCTGGACACCTCCTTCT-3'					This study
	HMP1204	Ty1 HR sequene cloning; reverse primer (Eco RI site)	5'-atggaattcTATGGAGAGTTCTGTTAGTAT-3'					This study
	HMP1217	Ty1 primer for RT-qPCR: forward primer	5'-CTTCCATCAAATATCTCCGTACCCACC-3'					This study
	HMP1218	Ty1 primer for RT-qPCR: reverse primer	5'-TTTGCCGATTAAACAATCAGGACA-3'					This study
	HMP1202	LEU2 primer for RT-qPCR: forward primer	5'-cggtgttcttgtctggcaaagaggcc-3'					This study
	HMP1203	LEU2 primer for RT-qPCR: reverse primer	5'-tcaacatcaattgattgattctgccgc-3'					This study
	HMP1211	HIS3 primer for RT-qPCR: forward primer	5'-ATTAACGTCCACACAGGTATAGGG-3'					This study
	HMP1212	HIS3 primer for RT-qPCR: reverse primer	5'-TTCAGTGGTGTGATGGTCGTCTATG-3'					This study
	HMP1280	DpaA cloning: forward primer	5'-atgtctagaATGTTCACGGGAAGTATTGTC-3'					This study
	HMP1268	DpaA cloning: reverse primer	5'-AGAGCGGCCGCTTTTTTACAGCAAACCGGC-3'					This study
	HMP897	ACT1 primer for RT-qPCR: forward primer	5'-TTCCAGCCTTCTACGTTTCCATCC-3'					This study
	HMP898	ACT1 primer for RT-qPCR: reverse primer	5'-CCAGCGTAAATTGGAACGACGTG-3'					This study
	HMP1288	TDH3 promoter cloning: forward primer	5'-ctatctagaTTTGTTTGTTTATGTGTGTTT-3'					This study
	HMP1329	TDH3 promoter cloning: reverse primer	5'-AtggatccCAACCATCAGTTCATAGGTCC-3'					This study
	HMP1332	Synthetic short promoter (Psyn): BamHI + UAS-F-E-C + Neutral AT-rich spacer +Sp; forward primer	5'-atggatccatcattGGCGCGCCCCTCCTTGAAACTGAAATTTTAGCATGTGATTAATTAA-3'					26, modified in this study
	HMP1333	Synthetic short promoter (Psyn): BamHI + UAS-F-E-C + Neutral AT-rich spacer +SpeI; reverse primer	5'-TAACTAGTTAGCTTgattagaatattacaagTTAATTAATTAATTAATCACATGCTAAAA-3'					26, modified in this study
	HMP1334	Synthetic short promoter (Psyn): SpeI + Core1+Xba I; forward primer	5'-TAACTAGTTATAAAAGAGCACTGTTGGGCGTGAGTGGAGGCGCCGGAAAA-3'					26, modified in this study
	HMP1335	Synthetic short promoter (Psyn): SpeI + Core1+Xba I; reverse primer	5'-cgTCTAGATTTTTTCGATGCTTTTTTCCGGCGCCTCCACTCACGCCCAAC-3'					26, modified in this study
	HMP1336	Synthetic short terminator TGuo1, NotI, BglII, SacI; forward primer	5'-atgcggccgcTATATAACTGTCTAAAAATAAAGAGTATCA-3'					27, modified in this study
	HMP1337	Synthetic short terminator TGuo1, Not I, Bgl II, Sac I; reverse primer	5'-cggagctcagatctTTTGAAAGATGATACTCTTTATTTTTCAAC-3'					27, modified in this study
	HMP1364	Flag-Venus cloning, Not I site; reverse primer	5'-atgcggccgcTTActcgtccatgccgagag-3'					This study
	HMP1384	Venus (Varient YFP gene) primer for RT-qPCR: forward primer	5'-gcagtgcttcgcccgctaccccga-3'					This study
	HMP1385	Venus (Varient YFP gene) primer for RT-qPCR: reverse primer	5'-tgccgtcctccttgaagtcgatgc-3'					This study
	HMP1390	PDC1 cloning, XbaI site; Forward primer	5'-atTCTAGAATGTCTGAAATTACTTTGGGTA-3'					This study
	HMP1391	PDC1 cloning, Not I site; reverse primer	5'-TAgcggccgcTTATTGCTTAGCGTTGGTAG-3'					This study
	HMP1450	Ty1 500 primer for MNase-ChIP: forward primer	5'-CCACTAAGGCTAACTCTCAACAGAC-3'					This study
	HMP1451	Ty1 500 primer for MNase-ChIP: reverse primer	5'-ATTCTGTGGAGGTGGTACTGAAGCAG-3'					This study
	HMP1322	Flag-Venus (N) primer for MNase-ChIP: forward primer	5'-atgtctagaATGgactacaaggacgatgac-3'					This study
	HMP1460	Flag-Venus (N) primer for MNase-ChIP: reverse primer	5'-gcagatcagcttcagggtcag-3'					This study
	Sequences (Psyn and Tguo1)
	Psyn	5'-ggatccatcattGGCGCGCCCCTCCTTGAAACTGAAATTTTAGCATGTGATTAATTAATTAATTAActtgtaatattctaatcAAGCTAACTAGTTATAAAAGAGCACTGTTGGGCGTGAGTGGAGGCGCCGGAAAAAAGCATCGAAAAAATCTAGA-3'						26, modified in this study
	Tguo1	5'-atgcggccgcTATATAACTGTCTAAAAATAAAGAGTATCATCTTTCAAAagatctgagctccg-3'						27, modified in this study
	Sequences (Ty1 HR sequence, short Ty1 HR sequence)
	Ty1 HR sequence	5'-TTCAGGAGCATCACGAACCCTTATAAGATCTGCTCATCACATACACTCAGCATCATCTAATCCTGACATAAACGTAGTTGATGCTCAAAAAAGAAATATACCAATTAACGCTATTGGTGACCTACAATTTCACTTCCAGGACAACACCAAAACATCAATAAAGGTATTGCACACTCCTAACATAGCCTATGACTTACTCAGTTTGAATGAATTGGCTGCAGTAGATATCACAGCATGCTTTACCAAAAACGTCTTAGAACGGTCTGACGGCACTGTACTTGCACCTATCGTAAAATATGGAGACTTTTACTGGGTATCTAAAAAGTACTTGCTTCCATCAAATATCTCCGTACCCACCATCAATAATGTCCATACAAGTGAAAGTACACGCAAATA…						This study
	Short Ty1 HR sequence	5'-GTCGACTGGTCTAGTGCTATTGACTATCAATGTCCTGATTGTTTAATCGGCAAAAGCACCAAACACAGACATATCAAAGGTTCACGACTAAAATACCAAAATTCATACGAACCCTTTCAATACCTACATACTGACATATTTGGTCCAGTTCACAACCTACCAAAAAGTGCACCATCCTATTTCATCTCATTTACTGATGAGACAACAAAATTGCGTTGGGTTTATCCATTACACGACCGTCGCGAGGACTCTATCCTCGATGTTTTTACTACGATACTAGCTTTTATTAAAAACCAGTTTCAGGCCAGTGTCTTGGTTATACAAATGGACCGTGGTTCTGAGTATACTAACAGAACTCTCCATA-3'						This study
